# Supplementary material for: Comparative in vitro antibacterial activity of herbal extracts from Piper betle L., Bauhinia scandens L. and Chromolaena odorata against Staphylococcus aureus, Escherichia coli and Pseudomonas aeruginosa
Source: PeerJ. 2026 Apr 20;14:e21134. doi: 10.7717/peerj.21134 (PMC13105181; doi:10.7717/peerj.21134)
Supplement: Supplemental Information 1 [file peerj-14-21134-s001.xlsx]

## Sheet: inhibition_Raw data
Inhibition Raw Data from Disk Diffusion (Replicates)
Bacterial_Strain	Treatment	Inhibition_Zone (mm)	Concentration (g/mL)
Staphylococcus aureus	EPB	12	0.1
Staphylococcus aureus	EPB	10.5	0.1
Staphylococcus aureus	EPB	11.5	0.1
Staphylococcus aureus	EBS	13	0.1
Staphylococcus aureus	EBS	12.8	0.1
Staphylococcus aureus	EBS	13.5	0.1
Staphylococcus aureus	ECO	9	0.1
Staphylococcus aureus	ECO	10	0.1
Staphylococcus aureus	ECO	10	0.1
Escherichia coli	EPB	11.5	0.1
Escherichia coli	EPB	12.5	0.1
Escherichia coli	EPB	0	0.1
Escherichia coli	EBS	0	0.1
Escherichia coli	EBS	0	0.1
Escherichia coli	EBS	0	0.1
Escherichia coli	ECO	0	0.1
Escherichia coli	ECO	0	0.1
Escherichia coli	ECO	0	0.1
Pseudomonas aeruginosa	EPB	5.5	0.1
Pseudomonas aeruginosa	EPB	5.5	0.1
Pseudomonas aeruginosa	EPB	5.5	0.1
Pseudomonas aeruginosa	EBS	0	0.1
Pseudomonas aeruginosa	EBS	0	0.1
Pseudomonas aeruginosa	EBS	0	0.1
Pseudomonas aeruginosa	ECO	0	0.1
Pseudomonas aeruginosa	ECO	0	0.1
Pseudomonas aeruginosa	ECO	0	0.1
Staphylococcus aureus	Bacitracin	0	0.1
Staphylococcus aureus	Bac+OG	0	0.1
Staphylococcus aureus	DI	0	0.1
Staphylococcus aureus	10% DMSO	0	0.1
Escherichia coli	Bacitracin	0	0.1
Escherichia coli	Bac+OG	0	0.1
Escherichia coli	DI	0	0.1
Escherichia coli	10% DMSO	0	0.1
Pseudomonas aeruginosa	Bacitracin	0	0.1
Pseudomonas aeruginosa	Bac+OG	0	0.1
Pseudomonas aeruginosa	10% DMSO	0	0.1
Staphylococcus aureus	Bacitracin	0	0.1
Staphylococcus aureus	Bac+OG	0	0.1
Staphylococcus aureus	DI	0	0.1
Staphylococcus aureus	10% DMSO	0	0.1
Escherichia coli	Bacitracin	0	0.1
Escherichia coli	Bac+OG	0	0.1
Escherichia coli	DI	0	0.1
Escherichia coli	10% DMSO	0	0.1
Pseudomonas aeruginosa	Bacitracin	0	0.1
Pseudomonas aeruginosa	Bac+OG	0	0.1
Pseudomonas aeruginosa	DI	0	0.1
Pseudomonas aeruginosa	10% DMSO	0	0.1
Staphylococcus aureus	Bacitracin	0	0.1
Staphylococcus aureus	Bac+OG	0	0.1
Staphylococcus aureus	DI	0	0.1
Staphylococcus aureus	10% DMSO	0	0.1
Escherichia coli	Bacitracin	0	0.1
Escherichia coli	Bac+OG	0	0.1
Escherichia coli	DI	0	0.1
Escherichia coli	10% DMSO	0	0.1
Pseudomonas aeruginosa	Bacitracin	0	0.1
Pseudomonas aeruginosa	Bac+OG	0	0.1
Pseudomonas aeruginosa	DI	0	0.1
Pseudomonas aeruginosa	10% DMSO	0	0.1
Staphylococcus aureus	EPB	13	0.2
Staphylococcus aureus	EPB	12.5	0.2
Staphylococcus aureus	EPB	12	0.2
Staphylococcus aureus	EBS	13.5	0.2
Staphylococcus aureus	EBS	12	0.2
Staphylococcus aureus	EBS	12	0.2
Staphylococcus aureus	ECO	9	0.2
Staphylococcus aureus	ECO	8.5	0.2
Staphylococcus aureus	ECO	9.5	0.2
Escherichia coli	EPB	6.5	0.2
Escherichia coli	EPB	6.5	0.2
Escherichia coli	EPB	5	0.2
Escherichia coli	EBS	0	0.2
Escherichia coli	EBS	0	0.2
Escherichia coli	EBS	0	0.2
Escherichia coli	ECO	0	0.2
Escherichia coli	ECO	0	0.2
Escherichia coli	ECO	0	0.2
Pseudomonas aeruginosa	EPB	0	0.2
Pseudomonas aeruginosa	EPB	0	0.2
Pseudomonas aeruginosa	EPB	0	0.2
Pseudomonas aeruginosa	EBS	0	0.2
Pseudomonas aeruginosa	EBS	0	0.2
Pseudomonas aeruginosa	EBS	0	0.2
Pseudomonas aeruginosa	ECO	0	0.2
Pseudomonas aeruginosa	ECO	0	0.2
Pseudomonas aeruginosa	ECO	0	0.2
Staphylococcus aureus	Bacitracin	14	0.2
Staphylococcus aureus	Bac+OG	0	0.2
Staphylococcus aureus	DI	0	0.2
Staphylococcus aureus	10% DMSO	0	0.2
Escherichia coli	Bacitracin	0	0.2
Escherichia coli	Bac+OG	0	0.2
Escherichia coli	DI	0	0.2
Escherichia coli	10% DMSO	0	0.2
Pseudomonas aeruginosa	Bacitracin	0	0.2
Pseudomonas aeruginosa	Bac+OG	0	0.2
Pseudomonas aeruginosa	DI	0	0.2
Pseudomonas aeruginosa	10% DMSO	0	0.2
Staphylococcus aureus	Bacitracin	14	0.2
Staphylococcus aureus	Bac+OG	0	0.2
Staphylococcus aureus	DI	0	0.2
Staphylococcus aureus	10% DMSO	0	0.2
Escherichia coli	Bacitracin	0	0.2
Escherichia coli	Bac+OG	0	0.2
Escherichia coli	DI	0	0.2
Escherichia coli	10% DMSO	0	0.2
Pseudomonas aeruginosa	Bacitracin	0	0.2
Pseudomonas aeruginosa	Bac+OG	0	0.2
Pseudomonas aeruginosa	DI	0	0.2
Pseudomonas aeruginosa	10% DMSO	0	0.2
Staphylococcus aureus	Bacitracin	14	0.2
Staphylococcus aureus	Bac+OG	0	0.2
Staphylococcus aureus	DI	0	0.2
Staphylococcus aureus	10% DMSO	0	0.2
Escherichia coli	Bacitracin	0	0.2
Escherichia coli	Bac+OG	0	0.2
Escherichia coli	DI	0	0.2
Escherichia coli	10% DMSO	0	0.2
Pseudomonas aeruginosa	Bacitracin	0	0.2
Pseudomonas aeruginosa	Bac+OG	0	0.2
Pseudomonas aeruginosa	DI	0	0.2
Pseudomonas aeruginosa	10% DMSO	0	0.2

## Sheet: Mean,Std Analysis in Excel
Mean and Standard Diviation Analysis in Excel
Bacterial_Strain	Treatment	Inhibition_Zone (mm)	Concentration (g/mL)	Mean	Std	Mean+Std
Staphylococcus aureus	EPB	12	0.1	11.3333	0.763763	11.33 ± 0.76
	EPB	10.5	0.1
	EPB	11.5	0.1
Staphylococcus aureus	EBS	13	0.1	13.1	0.360555	13.10 ± 0.36
	EBS	12.8	0.1
	EBS	13.5	0.1
Staphylococcus aureus	ECO	9	0.1	9.66667	0.57735	9.67 ± 0.58
	ECO	10	0.1
	ECO	10	0.1
Escherichia coli	EPB	11.5	0.1	8	6.94622	8.00 ± 6.95
	EPB	12.5	0.1
	EPB	0	0.1
Escherichia coli	EBS	0	0.1	0	0	0.00 ± 0.00
	EBS	0	0.1
	EBS	0	0.1
Escherichia coli	ECO	0	0.1	0	0	0.00 ± 0.00
	ECO	0	0.1
	ECO	0	0.1
Pseudomonas aeruginosa	EPB	5.5	0.1	5.5	0	5.50 ± 0.00
	EPB	5.5	0.1
	EPB	5.5	0.1
Pseudomonas aeruginosa	EBS	0	0.1	0	0	0.00 ± 0.00
	EBS	0	0.1
	EBS	0	0.1
Pseudomonas aeruginosa	ECO	0	0.1	0	0	0.00 ± 0.00
	ECO	0	0.1
	ECO	0	0.1
Staphylococcus aureus	Bacitracin	0	0.1	0	0	0.00 ± 0.00
	Bac+OG	0	0.1
	10% DMSO	0	0.1
Escherichia coli	Bacitracin	0	0.1	0	0	0.00 ± 0.00
	Bac+OG	0	0.1
	10% DMSO	0	0.1
Pseudomonas aeruginosa	Bacitracin	0	0.1	0	0	0.00 ± 0.00
	Bac+OG	0	0.1
	10% DMSO	0	0.1
Staphylococcus aureus	EPB	13	0.2	12.5	0.5	12.50 ± 0.50
	EPB	12.5	0.2
	EPB	12	0.2
Staphylococcus aureus	EBS	13.5	0.2	12.5	0.866025	12.50 ± 0.87
	EBS	12	0.2
	EBS	12	0.2
Staphylococcus aureus	ECO	9	0.2	9	0.5	9.00 ± 0.50
	ECO	8.5	0.2
	ECO	9.5	0.2
Escherichia coli	EPB	6.5	0.2	6	0.866025	6.00 ± 0.87
	EPB	6.5	0.2
	EPB	5	0.2
Escherichia coli	EBS	0	0.2	0	0	0.00 ± 0.00
	EBS	0	0.2
	EBS	0	0.2
Escherichia coli	ECO	0	0.2	0	0	0.00 ± 0.00
	ECO	0	0.2
	ECO	0	0.2
Pseudomonas aeruginosa	EPB	0	0.2	0	0	0.00 ± 0.00
	EPB	0	0.2
	EPB	0	0.2
Pseudomonas aeruginosa	EBS	0	0.2	0	0	0.00 ± 0.00
	EBS	0	0.2
	EBS	0	0.2
Pseudomonas aeruginosa	ECO	0	0.2	0	0	0.00 ± 0.00
	ECO	0	0.2
	ECO	0	0.2
Staphylococcus aureus	Bacitracin	14	0.2	14	0	14.00 ± 0.00
		14	0.2
		14	0.2
	Bac+OG	0	0.2	0	0	0.00 ± 0.00
		0	0.2
		0	0.2
	10% DMSO	0	0.2	0	0	0.00 ± 0.00
		0	0.2
		0	0.2
Escherichia coli	Bacitracin	0	0.2	0	0	0.00 ± 0.00
		0	0.2
		0	0.2
	Bac+OG	0	0.2	0	0	0.00 ± 0.00
		0	0.2
		0	0.2
	10% DMSO	0	0.2	0	0	0.00 ± 0.00
		0	0.2
		0	0.2
Pseudomonas aeruginosa	Bacitracin	0	0.2	0	0	0.00 ± 0.00
		0	0.2
		0	0.2
	Bac+OG	0	0.2	0	0	0.00 ± 0.00
		0	0.2
		0	0.2
	10% DMSO	0	0.2	0	0	0.00 ± 0.00
		0	0.2
		0	0.2

## Sheet: Mean,Std from RStudio Confirm
Mean and Standard Diviation Confirm using Rstudio
	Bacterial_Strain	Treatment	Concentration	Mean	SD	N	SE	Mean+Std
1	Escherichia coli	10% DMSO	0.1	0	0	3	0	0.00 ± 0.00
2	Escherichia coli	10% DMSO	0.2	0	0	3	0	0.00 ± 0.00
3	Escherichia coli	Bac+OG	0.1	0	0	3	0	0.00 ± 0.00
4	Escherichia coli	Bac+OG	0.2	0	0	3	0	0.00 ± 0.00
5	Escherichia coli	Bacitracin	0.1	0	0	3	0	0.00 ± 0.00
6	Escherichia coli	Bacitracin	0.2	0	0	3	0	0.00 ± 0.00
7	Escherichia coli	EBS	0.1	0	0	3	0	0.00 ± 0.00
8	Escherichia coli	EBS	0.2	0	0	3	0	0.00 ± 0.00
9	Escherichia coli	ECO	0.1	0	0	3	0	0.00 ± 0.00
10	Escherichia coli	ECO	0.2	0	0	3	0	0.00 ± 0.00
11	Escherichia coli	EPB	0.1	8	6.94622	3	4.0104	8.00 ± 6.95
12	Escherichia coli	EPB	0.2	6	0.866025	3	0.5	6.00 ± 0.87
13	Pseudomonas aeruginosa	10% DMSO	0.1	0	0	3	0	0.00 ± 0.00
14	Pseudomonas aeruginosa	10% DMSO	0.2	0	0	3	0	0.00 ± 0.00
15	Pseudomonas aeruginosa	Bac+OG	0.1	0	0	3	0	0.00 ± 0.00
16	Pseudomonas aeruginosa	Bac+OG	0.2	0	0	3	0	0.00 ± 0.00
17	Pseudomonas aeruginosa	Bacitracin	0.1	0	0	3	0	0.00 ± 0.00
18	Pseudomonas aeruginosa	Bacitracin	0.2	0	0	3	0	0.00 ± 0.00
19	Pseudomonas aeruginosa	EBS	0.1	0	0	3	0	0.00 ± 0.00
20	Pseudomonas aeruginosa	EBS	0.2	0	0	3	0	0.00 ± 0.00
21	Pseudomonas aeruginosa	ECO	0.1	0	0	3	0	0.00 ± 0.00
22	Pseudomonas aeruginosa	ECO	0.2	0	0	3	0	0.00 ± 0.00
23	Pseudomonas aeruginosa	EPB	0.1	5.5	0	3	0	5.50 ± 0.00
24	Pseudomonas aeruginosa	EPB	0.2	0	0	3	0	0.00 ± 0.00
25	Staphylococcus aureus	10% DMSO	0.1	0	0	3	0	0.00 ± 0.00
26	Staphylococcus aureus	10% DMSO	0.2	0	0	3	0	0.00 ± 0.00
27	Staphylococcus aureus	Bac+OG	0.1	0	0	3	0	0.00 ± 0.00
28	Staphylococcus aureus	Bac+OG	0.2	0	0	3	0	0.00 ± 0.00
29	Staphylococcus aureus	Bacitracin	0.1	0	0	3	0	0.00 ± 0.00
30	Staphylococcus aureus	Bacitracin	0.2	14	0	3	0	14.00 ± 0.00
31	Staphylococcus aureus	EBS	0.1	13.1	0.360555	3	0.208167	13.10 ± 0.36
32	Staphylococcus aureus	EBS	0.2	12.5	0.866025	3	0.5	12.50 ± 0.87
33	Staphylococcus aureus	ECO	0.1	9.66667	0.57735	3	0.333333	9.67 ± 0.58
34	Staphylococcus aureus	ECO	0.2	9	0.5	3	0.288675	9.00 ± 0.50
35	Staphylococcus aureus	EPB	0.1	11.3333	0.763763	3	0.440959	11.33 ± 0.76			​
36	Staphylococcus aureus	EPB	0.2	12.5	0.5	3	0.288675	12.50 ± 0.50
