# Supplementary material for: Comparative in vitro antibacterial activity of herbal extracts from Piper betle L., Bauhinia scandens L. and Chromolaena odorata against Staphylococcus aureus, Escherichia coli and Pseudomonas aeruginosa
Source: PeerJ. 2026 Apr 20;14:e21134. doi: 10.7717/peerj.21134 (PMC13105181; doi:10.7717/peerj.21134)
Supplement: Supplemental Information 2 [file peerj-14-21134-s002.xlsx]

## Sheet: Raw Data and Analyzed Results
	Raw Data and Analyzed Results for MIC and MBC Tests (Herbal contentration used: 0.2g/mL or Ratio of 1:5)
	Strains	Bacteria	Replicates	MIC							MBC
				EPB 1:5 (ug/mL)	EBS 1:5 (ug/mL)	ECO 1:5 (ug/mL)	Bacitracin (ug/mL)	OG (ug/mL)	Enrofloxacin (ug/mL)	Cefazolin (ug/mL)	EPB 1:5 (ug/mL)	EBS 1:5 (ug/mL)	ECO 1:5 (ug/mL)	Bacitracin (ug/mL)	OG (ug/mL)	Enrofloxacin (ug/mL)	Cefazolin (ug/mL)
	Reference	Staphylococcus aureus (DMST 8840)	#1	1582.03	2057.29	25150	104.167	208.334	0.217018	0.8325	6328.12	2057.29	25150	104.167	833.335	0.434036	0.8325
	Reference	Staphylococcus aureus (DMST 8840)	#2	1582.03	2057.29	50300	104.167	208.334	0.217018	0.8325	3164.06	4114.58	50300	104.167	208.334	0.434036	0.8325
	Reference	Staphylococcus aureus (DMST 8840)	#3	1582.03	2057.29	25150	104.167	104.167	0.217018	0.8325	3164.06	2057.29	25150	104.167	208.334	0.434036	1.665
		Mean		1582.03	2057.29	33533.3	104.167	173.611	0.217018	0.8325	4218.75	2743.06	33533.3	104.167	416.668	0.434036	1.11
		± SD		0	0	14520.4	0	60.1408	3.39935e-17	0	1826.77	1187.78	14520.4	0	360.845	6.7987e-17	0.480644
		Mean ± SD		1582.03 ± 0.00	2057.29 ± 0.00	33533.33 ± 14520.36	104.17 ± 0.00	173.61 ± 60.14	0.22 ± 0.00	0.83 ± 0.00	4218.75 ± 1826.77	2743.06 ± 1187.78	33533.33 ± 14520.36	104.17 ± 0.00	416.67 ± 360.84	0.43 ± 0.00	1.11 ± 0.48
	Reference	E. coli (DMST 4212)	#1	12656.2	4114.58	100600	NE	NE	0.0136328	3.33	12656.2	16458.3	201200	NT	NT	0.43625	3.33
	Reference	E. coli (DMST 4212)	#2	12656.2	4114.58	100600	NE	NE	0.0136328	3.33	12656.2	16458.3	201200	NT	NT	0.43625	3.33
	Reference	E. coli (DMST 4212)	#3	12656.2	4114.58	100600	NE	NE	0.0136328	3.33	12656.2	8229.17	201200	NT	NT	0.43625	3.33
		Mean		12656.2	4114.58	100600	NE	NE	0.0136328	3.33	12656.2	13715.3	201200	NT	NT	0.43625	3.33
		± SD		0	0	0	NE	NE	0	0	0	4751.11	0	NT	NT	0	0
		Mean ± SD		12656.25 ± 0.00	4114.58 ± 0.00	100600.00 ± 0.00	NE ± NE	NE ± NE	0.01 ± 0.00	3.33 ± 0.00	12656.25 ± 0.00	13715.28 ± 4751.11	201200.00 ± 0.00	NT ± NT	NT ± NT	0.44 ± 0.00	3.33 ± 0.00
